# Supplementary material for: Computational Modelling and Clinical Validation of an Alzheimer’s-Related Network in Brain Cancer: The SKM034 Model
Source: Curr Issues Mol Biol. 2026 Jan 23;48(2):126. doi: 10.3390/cimb48020126 (PMC12939318; doi:10.3390/cimb48020126)
Supplement: Supplementary file 1 [file cimb-48-00126-s001.zip]

Archive with 1 entries (1 files):
- cimb-4083017-supplementary.pdf
